# Supplementary material for: The Perchlorate Reduction Genomic Island: Mechanisms and Pathways of Evolution by Horizontal Gene Transfer
Source: BMC Genomics. 2015 Oct 26;16:862. doi: 10.1186/s12864-015-2011-5 (PMC4623255; doi:10.1186/s12864-015-2011-5)
Supplement: Additional file 1: Table S2. — List of locus tags for all of the genes mentioned explicitly or present in figures in this manuscript. (XLSX 53 kb) [file 12864_2015_2011_MOESM1_ESM.xlsx]

## Sheet: Sheet1
gene name	VDY	TTI	RCB	PS	MP	LT-1	CKB	CUZ	CAB
pcrA1	MagVDY_00380	AzoTTI_07766	Daro_2584	Dsui_0149	PropMP_00002000	LT1_00028370	CKB_00037120	CUZ_04206	CAB_00027550
pcrA2	MagVDY_00390	AzoTTI_07782	n/a	n/a	n/a	LT1_00028510	n/a	n/a	n/a
pcrB1	MagVDY_00381	AzoTTI_07767	Daro_2583	Dsui_0148	PropMP_00002010	LT1_00028360	CKB_00037110	CUZ_04205	CAB_00027540
pcrB2	MagVDY_00389	AzoTTI_07783	n/a	n/a	n/a	LT1_00028520	n/a	n/a	n/a
pcrB3	n/a	n/a	n/a	n/a	n/a	LT1_00028410	n/a	n/a	n/a
pcrC1	MagVDY_00382	AzoTTI_07768	Daro_2582	Dsui_0147	PropMP_00002020	n/a	CKB_00037100	CUZ_04204	n/a
pcrC2	n/a	AzoTTI_07784	n/a	n/a	n/a	n/a	n/a	n/a	n/a
pcrD1	MagVDY_00383	AzoTTI_07769	Daro_2581	Dsui_0146	PropMP_00002030	LT1_00028350	CKB_00037090	CUZ_04203	CAB_00027530
pcrD2	MagVDY_00388	AzoTTI_07785	n/a	n/a	n/a	LT1_00028530	n/a	n/a	n/a
cld1	MagVDY_00385	AzoTTI_07771	Daro_2580	Dsui_0145	PropMP_00002040	LT1_00028340	CKB_00037130	CUZ_04201	CAB_00027480
cld2	n/a	AzoTTI_07787	n/a	n/a	n/a	LT1_00028500	n/a	n/a	n/a
pcrP	n/a	n/a	Daro_2587	Dsui_0152	PropMP_00001970	n/a	n/a	CUZ_04211	n/a
pcrS	MagVDY_00392	n/a	Daro_2586	Dsui_0151	PropMP_00001980	LT1_0002839	n/a	CUZ_04210	n/a
pcrR	MagVDY_00391	n/a	Daro_2585	Dsui_0150	PropMP_00001990	LT1_0002838	n/a	CUZ_04209	n/a
moaA	MagVDY_00379	AzoTTI_07791	Daro_2577	Dsui_0141	PropMP_00002080	LT1_00028310	CKB_00037060	n/a	n/a
nrsF	n/a	AzoTTI_07793	Daro_2589	Dsui_0154	PropMP_00001900	LT1_00028480	n/a	n/a	n/a
sigF	n/a	AzoTTI_07792	Daro_2590	Dsui_0155	PropMP_00001910	LT1_00028490	CKB_00037140	n/a	n/a
yedZ	MagVDY_00387	AzoTTI_07789	Daro_2591	Dsui_0156	PropMP_00001920	LT1_00028450	n/a	n/a	n/a
yedY	MagVDY_00386	AzoTTI_07788	Daro_2592	Dsui_0157	PropMP_00001930	LT1_00028440	n/a	n/a	n/a
mrpX	MagVDY_00376	n/a	Daro_2593	Dsui_0158	PropMP_00001940	LT1_00028430,00028400		n/a	n/a
cupin	MagVDY_00378	AzoTTI_07779	Daro_2588	Dsui_0153	n/a	LT1_00028470	n/a	n/a	n/a
pcrQ1	MagVDY_00384	AzoTTI_07770	Daro_2579	Dsui_0144	PropMP_00002050	LT1_00028320	CKB_00037080	CUZ_04202	n/a
pcrQ2	n/a	AzoTTI_07786	n/a	n/a	n/a	n/a	n/a	n/a	n/a
transposases	n/a	AzoTTI_07780	n/a	n/a	n/a	n/a	n/a	CUZ_04208	CAB_00027490-CAB_00027510, CAB_00027560
msrA	n/a	n/a	n/a	n/a	PropMP_00001950	LT1_00028420	n/a	n/a	n/a
msrB	n/a	n/a	n/a	n/a	PropMP_00001951	n/a	n/a	n/a	n/a
pcrO	n/a	n/a	Daro_2578	Dsui_0143	PropMP_00002060	n/a	CKB_00037070	CUZ_04207	n/a
other cyt c	n/a	n/a	n/a	n/a	n/a	LT1_00028330,00028540	n/a	n/a	CAB_00027520
tatA	MagVDY_00374	AzoTTI_07779,7795	n/a	n/a	PropMP_00002070	n/a	n/a	n/a	n/a
tatB	n/a	AzoTTI_07796	n/a	n/a	n/a	n/a	n/a	n/a	n/a
trx	MagVDY_00377	n/a	n/a	n/a	n/a	LT1_00028460	n/a	n/a	n/a
lysR/crp	MagVDY_00375	n/a	n/a	n/a	n/a	n/a	n/a	n/a	n/a
moeA	n/a	AzoTTI_07790	n/a	n/a	n/a	n/a	n/a	n/a	n/a

## Sheet: Sheet2
gene name	organism	locus tag
rpoS	Dechloromonas aromatica RCB	Daro_2521
nlpD	Dechloromonas aromatica RCB	Daro_2522
pcm	Dechloromonas aromatica RCB	Daro_2523
surE	Dechloromonas aromatica RCB	Daro_2524
hypothetical protein	Dechloromonas aromatica RCB	Daro_2525
Pro tRNA	Dechloromonas aromatica RCB	Daro_R0067
hypothetical protein	Dechloromonas aromatica RCB	Daro_2670
ihfA	Dechloromonas aromatica RCB	Daro_2671
pheT	Dechloromonas aromatica RCB	Daro_2672
pheS	Dechloromonas aromatica RCB	Daro_2673
cld	Ideonella dechloratans	CAC14884.1
cld	Alicycliphilus denitrificans BC	G8QKX3_AZOSU
cld	'Candidatus Nitrospira defluvii'	NIDE1387
narG	Halogeometricum borinquense PR3	E4NV35
narG	Halorubrum lacusprofundi ACAM34	B9LNI9
narG	Haloarcula marismortui VKM B-1809	F2Z6I3
