# Supplementary material for: The Perchlorate Reduction Genomic Island: Mechanisms and Pathways of Evolution by Horizontal Gene Transfer
Source: BMC Genomics. 2015 Oct 26;16:862. doi: 10.1186/s12864-015-2011-5 (PMC4623255; doi:10.1186/s12864-015-2011-5)
Supplement: Additional file 2: Table S1. — Information on all 13 genomes used in this manuscript. (XLSX 42 kb) [file 12864_2015_2011_MOESM2_ESM.xlsx]

## Sheet: Sheet1
Strain Name	Class	Species	Genome Size (Mb)	Contigs	N50	IMG Taxon ID	Isolation Reference	Genome Data
CAB	Epsilonproteobacteria	Arcobacter sp.	3.48	367	20528	2508501003	Carlström et al., 2013	publicly available on IMG
CUZ	Gammaproteobacteria	Sedimenticola sp.	4.53	86	173131	2515075002	Carlström et al., 2015	publicly available on IMG
A3GODRAFT	Gammaproteobacteria	Sedimenticola selenatireducens	4.59	37	232332	2513237155	unknown	publicly available on IMG
CKB	Betaproteobacteria	Dechloromonas agitata	3.95	119	146386	2506520023	Bruce et al., 1999	publicly available on IMG
LT-1	Betaproteobacteria	Dechlorobacter hydrogenophilus	4.61	99	136794	2508501000	Thrash et al., 2010a	published here for first time
MP	Betaproteobacteria	Propionivibrio militaris	3.7	688	9442	2510461020	Thrash et al., 2010a	published here for first time
PS	Betaproteobacteria	Azospira suillum	3.81	1	3806980	2508501046	Coates et al., 1999	publicly available on IMG/NCBI
ZAP	Betaproteobacteria	Azospira sp.	3.75	52	181284	2508501008	unpublished	published here for first time
KJ	Betaproteobacteria	Azospira sp.	3.59	77	118082	2546825519	Logan et al., 2001	published here for first time
RCB	Betaproteobacteria	Dechloromonas aromatica	4.5	1	4501104	2606217604	Coates et al., 2001	publicly available on IMG/NCBI
TTI	Alphaproteobacteria	Azospirillum sp.	6	2090	4625	2546825527	Coates et al., 1999	published here for first time
VDY	Alphaproteobacteria	Magnetospirillum bellicus	4.53	213	101936	2546825520	Thrash et al., 2010b	publicly available on IMG
WD	Alphaproteobacteria	Magnetospirillum sp.	4.18	202	56416	2508501007	Coates et al., 1999	published here for first time
